# Supplementary material for: URJC-1: Stable and Efficient Catalyst for O-Arylation Cross-Coupling
Source: Nanomaterials (Basel). 2024 Jun 27;14(13):1103. doi: 10.3390/nano14131103 (PMC11243573; doi:10.3390/nano14131103)
Supplement: Supplementary file 1 [file nanomaterials-14-01103-s001.zip]

Archive with 1 entries (1 files):
- nanomaterials-2946647-supplementary.pdf
